# Supplementary material for: GPR174 knockdown enhances blood flow recovery in hindlimb ischemia mice model by upregulating AREG expression
Source: Nat Commun. 2022 Dec 6;13:7519. doi: 10.1038/s41467-022-35159-8 (PMC9727025; doi:10.1038/s41467-022-35159-8)
Supplement: Supplementary file 5 — Supplementary Data 1 [file 41467_2022_35159_MOESM5_ESM.xlsx]

## Sheet: Plasmid sequences
Sequences of Areg promoter (wt)
AGACCAACTGCGTGAGCTCCAAACAAAGTCTCCAAAAGAATCTTTTGAAATCTTTGGGCAAGTCTCTCAATCTCTCTGAATCACAATTGCCTCATCCACCAGAACAGATAACAGTGCAGGCCCCTACTTCACTTTGGAATGGGCATGACACTTTTCTAGCCTTATTTCCCATACTTGGTCATACCCTCACATCAGGTCTTTATTCCATGTAAAAGATTTGCTGGGAAGGCCTTTGAGGGGCCTCTTCATCTTTCCACAGAGCTTTCCATTAAACAGAGGCAAAATTAAACCATGTCCTTTTTTTCCATGGCACTCTGAACCCTTCTCATCATGTGATCTATTAGAATTACTTATCTATGTATCTGGCCCACACCACTGAGCTCCTGGTGAACCTATACT…
Sequences of Areg promoter (muts)
AGACCAACTGCGTGAGCTCCAAACAAAGTCTCCAAAAGAATCTTTTGAAATCTTTGGGCAAGTCTCTCAATCTCTCTGAATCACAAAGAACAGATAACAGTGCAGGCCCCTACTTCACTTTACTTTTCTAGCCTTATTTCCCATACTTGTCAGGTCTTTATTCCATGTAAAAGATTTGCTGGGAAGGCCTTTGAGGGGCCTCTTCATCTTTCCACAGAGCTTTCCATTAAACAGAGGCAAAATTAAACCATGTCCTTTTTTTCCATGGCACTCTGAACCCTTCTCATCATGTGATCTATTAGAATTACTTATCTATGTATCTGGCCCACACCACTGAGCTCCTGGTGAACCTATACTGCTCCCCTTCATAAAATATAAAGCAGGTGGCTCACACAAAAT…
Sequences of Areg promoter (mut1)
AGACCAACTGCGTGAGCTCCAAACAAAGTCTCCAAAAGAATCTTTTGAAATCTTTGGGCAAGTCTCTCAATCTCTCTGAATCACAATTGCCTCATCCACCAGAACAGATAACAGTGCAGGCCCCTACTTCACTTTGGAATGGGCATGACACTTTTCTAGCCTTATTTCCCATACTTGGTCATACCCTCACATCAGGTCTTTATTCCATGTAAAAGATTTGCTGGGAAGGCCTTTGAGGGGCCTCTTCATCTTTCCACAGAGCTTTCCATTAAACAGAGGCAAAATTAAACCATGTCCTTTTTTTCCATGGCACTCTGAACCCTTCTCATCATGTGATCTATTAGAATTACTTATCTATGTATCTGGCCCACACCACTGAGCTCCTGGTGAACCTATACT…
Sequences of Areg promoter (mut2)
AGACCAACTGCGTGAGCTCCAAACAAAGTCTCCAAAAGAATCTTTTGAAATCTTTGGGCAAGTCTCTCAATCTCTCTGAATCACAATTGCCTCATCCACCAGAACAGATAACAGTGCAGGCCCCTACTTCACTTTGGAATGGGCATGACACTTTTCTAGCCTTATTTCCCATACTTGGTCATACCCTCACATCAGGTCTTTATTCCATGTAAAAGATTTGCTGGGAAGGCCTTTGAGGGGCCTCTTCATCTTTCCACAGAGCTTTCCATTAAACAGAGGCAAAATTAAACCATGTCCTTTTTTTCCATGGCACTCTGAACCCTTCTCATCATGTGATCTATTAGAATTACTTATCTATGTATCTGGCCCACACCACTGAGCTCCTGGTGAACCTATACT…
Sequences of Areg promoter (mut3)
AGACCAACTGCGTGAGCTCCAAACAAAGTCTCCAAAAGAATCTTTTGAAATCTTTGGGCAAGTCTCTCAATCTCTCTGAATCACAATTGCCTCATCCACCAGAACAGATAACAGTGCAGGCCCCTACTTCACTTTGGAATGGGCATGACACTTTTCTAGCCTTATTTCCCATACTTGGTCATACCCTCACATCAGGTCTTTATTCCATGTAAAAGATTTGCTGGGAAGGCCTTTGAGGGGCCTCTTCATCTTTCCACAGAGCTTTCCATTAAACAGAGGCAAAATTAAACCATGTCCTTTTTTTCCATGGCACTCTGAACCCTTCTCATCATGTGATCTATTAGAATTACTTATCTATGTATCTGGCCCACACCACTGAGCTCCTGGTGAACCTATACT…
Sequences of EGR1
ATGGCCGCGGCCAAGGCCGAGATGCAGCTGATGTCCCCGCTGCAGATCTCTGACCCGTTCGGATCCTTTCCTCACTCGCCCACCATGGACAACTACCCTAAGCTGGAGGAGATGATGCTGCTGAGCAACGGGGCTCCCCAGTTCCTCGGCGCCGCCGGGGCCCCAGAGGGCAGCGGCAGCAACAGCAGCAGCAGCAGCAGCGGGGGCGGTGGAGGCGGCGGGGGCGGCAGCAACAGCAGCAGCAGCAGCAGCACCTTCAACCCTCAGGCGGACACGGGCGAGCAGCCCTACGAGCACCTGACCGCAGAGTCTTTTCCTGACATCTCTCTGAACAACGAGAAGGTGCTGGTGGAGACCAGTTACCCCAGCCAAACCACTCGACTGCCCCCCATCACCTAT…
