# Supplementary material for: GPR174 knockdown enhances blood flow recovery in hindlimb ischemia mice model by upregulating AREG expression
Source: Nat Commun. 2022 Dec 6;13:7519. doi: 10.1038/s41467-022-35159-8 (PMC9727025; doi:10.1038/s41467-022-35159-8)
Supplement: Supplementary file 6 — Source Data [file 41467_2022_35159_MOESM6_ESM.xlsx]

## Sheet: Figure1
Figure1b	%
	WT	WT	WT	WT	WT	WT	WT	WT	WT	WT	WT	WT	WT	WT	WT	WT	GPR174-/Y	GPR174-/Y	GPR174-/Y	GPR174-/Y	GPR174-/Y	GPR174-/Y	GPR174-/Y	GPR174-/Y	GPR174-/Y	GPR174-/Y	GPR174-/Y	GPR174-/Y	GPR174-/Y	GPR174-/Y	GPR174-/Y
HLI-0d	10.3027	15.8171	7.6878	11.156	6.82849	9.26444	12.8619	8.7805	7.00727	18.873	19.7482	18.4821	13.3658	14.929	7.15731	11.2798	8.40753	6.96056	7.53465	5.94733	7.35327	5.30611	6.47512	7.169	18.8481	11.079	7.24733	9.02799	5.92626	9.28925	10.9835
HLI-1d	21.7196	7.48721	13.1322	9.42549	12.3878	9.68101	10.1132	12.748	7.72301	15.5306	14.9794	24.7818	14.8098	13.4516	17.0005	8.46134	10.2767	12.0522	12.7272	7.22583	7.53961	6.74117	7.38947	11.368	6.91649	14.9694	22.9033	17.2448	10.8129	14.9073	12.8142
HLI-3d	23.3042	26.536	18.4536	20.302	31.3778	16.1006	20.1387	16.5322	5.88268	30.2149	10.6719	50.0383	34.2625	24.9928	19.0083	17.6936	20.3103	41.334	16.4518	14.7424	21.1495	18.0573	18.9326	26.8215	43.9221	30.938	32.3787	36.2112	18.1208	26.0026	26.39
HLI-7d	46.0899	34.2625	51.5852	48.7688	45.6378	49.4738	43.3528	41.8955	48.1905	55.9778	54.3424	60.3309	48.2887	62.7125	53.5881	52.4471	58.1769	62.0557	60.6186	64.82	58.0788	66.0678	50.2479	57.0141	58.4976	67.0775	67.5667	63.0318	64.917	61.7217	48.003
HLI-14d	53.652	69.9193	48.9165	55.637	60.1461	63.2313	57.8677	64.7352	60.1686	63.6588	77.1482	63.6873	79.458	58.0907	64.2983	61.2757	62.092	80.9229	67.8827	77.2906	80.6673	67.7871	97.2667	78.1934	72.8437	77.6235	67.4719	73.0797	66.8176	70.967	73.8714
Figure1c
	WT	GPR174-/Y		%
0	9	12	0.5625	0.8
1	3	3	0.1875	0.2
2	4	0	0.25	0
Figure1e
	day 3		day 7		day 14
	WT	GPR174-/Y	WT	GPR174-/Y	WT	GPR174-/Y
%	2.42778	1.87293	2.91524	3.70134	5.02683	5.40119
	1.39661	2.6583	3.01266	2.96358	4.3803	5.73827
	1.60176	1.42991	2.71284	3.89959	4.82166	5.22268
	1.75719	1.52241	2.39856	3.3461	4.97363	5.6769
	2.06435	1.99007	2.50796	3.2566	4.22103	4.86613
			2.67625	3.9039	4.97331	5.66648
Figure1g
	WT	GPR174-/Y
μm	111.348	170.933
	118.744	166.446
	129.276	159.028
	132.837	184.439
	146.466	180.122
	140.235	185.038
Figure1i
	WT	GPR174-/Y
%	23.2	39.6
	19.1	36.3
	32.1	32.7
	12.4	30.6
	29.7	33.9
	31.2	32.8
		41.9
Figure1k
	WT	GPR174-/Y
%	11.4117	9.40433
	23.364	6.035
	22.066	14.772
	22.2017	9.262
	16.5683	8.83167
	20.904	11.7733
Figure1m
	WT	GPR174-/Y
mg/g	3.68898	11.9577
	3.85943	13.8587
	3.32805	8.65016
	2.92704	7.09366
	4.27561	12.8169
	3.93091	11.2943
	2.74296	14.9957
		9.66439
		10.4661
		11.6646
		13.9727

## Sheet: Figure2
Figure2a
	B cell			CD8+ T cell			Foxp3- T cell			Foxp3GFP+ T cell			ILC2s			Neutrophil			Macrophage
	WT	GPR174-/Y		WT	GPR174-/Y		WT	GPR174-/Y		WT	GPR174-/Y		WT	GPR174-/Y		WT	GPR174-/Y		WT	GPR174-/Y
	1.47047	0.745968		0.421581	0.711477		0.601621	0.874889		1.4021	4.53393		1.04966	0.957102		1.24397	0.643747		1.96316	0.429759
	0.697285	0.741807		1.07845	0.700126		1.16612	1.4767		1.28593	6.2669		1.07498	1.28453		1.30279	1.86388		0.932093	0.399503
	1.15567	1.56779		1.34468	1.15817		1.56397	0.497852		0.796288	4.05966		0.73266	0.707792		1.10454	0.560594		0.663036	0.906984
	0.67658	1.50409		1.15528	1.83995		0.668288	0.969304		1.19451	3.92231		1.1427	1.38728		0.348696	0.407765		0.441709	1.11951
Figure2e
%	Rag1-/--PBS	Rag1-/--PBS	Rag1-/--PBS	Rag1-/--PBS	Rag1-/--PBS	Rag1-/--PBS		Rag1-/--TregWT	Rag1-/--TregWT	Rag1-/--TregWT	Rag1-/--TregWT	Rag1-/--TregWT	Rag1-/--TregWT	Rag1-/--TregWT		Rag1-/--TregGPR174+/-	Rag1-/--TregGPR174+/-	Rag1-/--TregGPR174+/-	Rag1-/--TregGPR174+/-	Rag1-/--TregGPR174+/-	Rag1-/--TregGPR174+/-	Rag1-/--TregGPR174+/-
HLI-0d	11.8986	11.1247	7.66891	14.7713	17.5289	9.14584		8.45182	15.4538	13.0563	12.1	8.68188	14.281	12.3792		18.3726	13.7312	15.4635	8.45247	10.5734	14.7176	12.0286
HLI-3d	27.6102	24.0847	23.1447	24.7647	30.0784	27.023		30.3638	29.15	19.8391	20.9331	23.6299	26.5366	33.5327		22.4256	34.8592	30.219	26.2386	28.0296	29.8863	30.7275
HLI-7d	43.0951	46.1897	33.1346	59.6464	58.2774	33.8447		27.8352	53.0146	65.8111	57.8033	36.741	53.8164	36.9167		81.9268	39.3904	51.1714	32.2139	37.7222	49.2451	39.146
HLI-14d	64.0682	52.143	69.8504	41.5192	51.6126	79.8441		109.084	54.9848	30.1455	36.2143	64.3149	49.3095	90.8334		27.3727	88.4966	59.0545	81.4514	74.3053	60.689	78.4946
Figure2g
	Rag1-/--PBS	Rag1-/--PBS	Rag1-/--PBS	Rag1-/--PBS	Rag1-/--PBS	Rag1-/--PBS		Rag1-/--TregWT	Rag1-/--TregWT	Rag1-/--TregWT	Rag1-/--TregWT	Rag1-/--TregWT	Rag1-/--TregWT	Rag1-/--TregWT		Rag1-/--TregGPR174+/-	Rag1-/--TregGPR174+/-	Rag1-/--TregGPR174+/-	Rag1-/--TregGPR174+/-	Rag1-/--TregGPR174+/-	Rag1-/--TregGPR174+/-	Rag1-/--TregGPR174+/-
CD31(%)	1.53517	1.45029	1.2765	1.34763	1.40943	1.54562		2.63683	2.34275	2.41529	2.87857	3.40029	3.34022	3.056		3.26443	4.02857	3.92171	3.47125	3.57357	4.37188	3.78838
α-SMA(μm)	103.116	107.773	85.7788	111.456	85.2087	90.171		118.503	124.726	138.259	114.816	119.137	122.028	132.314		152.759	162.401	154.791	122.074	158.572	135.739	141.6
Figure2j
branch points	TregWT	TregGPR174-/Y		Total tube length	TregWT	TregGPR174-/Y
	28	52		μm	2945	4239
	47	61			3248	4191
	34	57			3037	4627
	45	44			4183	4022
	42	51			3849	3878
Figure2l
	TregWT	TregGPR174-/Y
μm	137463	368490
	194736	433705
	210483	390039
	156382	482930
	265496	412805
	173785	408992

## Sheet: Figure3
Figure3b
		Rag1-/--PBS	Rag1-/--TregWT	Rag1-/--TregGPR174+/-			Rag1-/--PBS	Rag1-/--TregWT	Rag1-/--TregGPR174+/-			Rag1-/--PBS	Rag1-/--TregWT	Rag1-/--TregGPR174+/-
	AREG pg/ml	21.9741	62.8552	103.427		IL-10 pg/ml	113.551	152.5	190.367		VEGF pg/ml	23.1343	118.432	139.731
		51.6496	73.6744	90.4442			105.127	164.401	240.908			53.7694	91.0366	95.1434
		61.8506	62.3142	118.342			60.7686	239.749	295.777			59.8403	69.5333	150.394
		48.2493	119.656	86.271			90.5214	199.95	246.472			90.0673	91.2917	127.743
		34.7253	49.3312	137.74			99.0995	283.876	236.194			78.5122	105.117	109.887
		4.58608	74.3699	81.9434			138.59	260.306	307.879			44.0253	124.171	128.1
			82.3298	127.307				235.962	247.013				82.0323	144.323
Figure3c		control		ischemia				control		ischemia				control		ischemia
		TregWT	TregGPR174-/Y	TregWT	TregGPR174-/Y			TregWT	TregGPR174-/Y	TregWT	TregGPR174-/Y			TregWT	TregGPR174-/Y	TregWT	TregGPR174-/Y
	Areg	1.3714	1.4791	1.66599	3.70421		IL-10	0.861239	2.12891	7.29061	4.08736		Vegf	0.894589	0.464306	1.17657	4.26054
		0.690705	1.498	2.51936	4.31898			0.949995	0.569149	3.0843	2.87764			1.05513	0.78293	1.44336	1.90256
		0.720109	1.49268	2.89687	4.90457			1.24561	1.75073	3.95604	5.45292			1.02363	0.579751	2.43871	1.254
		1.21779	1.37968	2.18218	3.33375			0.943159	1.53034	4.22318	7.56328			1.02665	0.944287	2.9302	1.70075
Figure3f		isotype		AREG-mAb
		TregWT	TregGPR174-/Y	TregWT	TregGPR174-/Y
	Total area of sprouts μm2 （X104）	23.6294	42.6649	13.8493	14.8479
		19.3805	46.3941	15.3875	17.384
		24.374	38.3749	17.374	12.0844
		21.3866	48.3729	15.392	22.438
		23.0484	45.9984	18.4837	19.3984
Figure3h
%	WT-shN	WT-shN	WT-shN	WT-shN	WT-shN	WT-shN	WT-shN		GPR174-/Y-shN	GPR174-/Y-shN	GPR174-/Y-shN	GPR174-/Y-shN	GPR174-/Y-shN	GPR174-/Y-shN	GPR174-/Y-shN	GPR174-/Y-shN		WT-shAreg	WT-shAreg	WT-shAreg	WT-shAreg	WT-shAreg	WT-shAreg	WT-shAreg		GPR174-/Y-shAreg	GPR174-/Y-shAreg	GPR174-/Y-shAreg	GPR174-/Y-shAreg	GPR174-/Y-shAreg	GPR174-/Y-shAreg	GPR174-/Y-shAreg	GPR174-/Y-shAreg
HLI-0d	13.0328	12.1509	9.37176	10.0372	6.37664	11.1086	14.0344		6.42763	7.89031	14.434	8.65975	7.87059	15.5311	7.60738	15.4174		7.33495	14.9795	11.6429	12.2149	9.76731	8.88946	11.5885		10.8766	9.48104	8.09065	9.70298	13.5015	10.338	12.6686	10.1141
HLI-1d	22.6946	18.4916	18.8186	16.6753	20.5839	21.6931	18.792		15.1371	17.5526	16.2857	18.8767	12.2541	17.937	13.2905	14.6772		15.6317	16.0596	14.7387	12.7367	13.3641	11.8715	14.9705		8.67134	15.2686	16.2415	15.0974	16.0991	21.4417	17.4003	12.0595
HLI-3d	41.1111	35.0394	33.9998	19.9441	32.3793	28.4879	26.3188		36.3564	25.5079	33.7465	32.1437	23.7887	31.1837	28.5395	31.4768		22.3646	21.1584	19.2903	22.3416	23.7063	21.945	19.3357		21.185	18.2488	22.2083	25.0951	29.602	19.3957	29.4342	22.9082
HLI-7d	49.9905	50.8303	57.8562	54.97	58.2403	47.3719	53.6179		61.2729	62.7624	66.2591	56.0253	65.4919	58.9905	65.6775	60.2457		32.9622	43.7257	47.5718	43.977	34.8885	49.3985	36.8682		38.226	43.8152	43.7016	54.6773	46.9976	47.0155	43.8369	37.3343
HLI-14d	73.3809	56.9661	65.4586	61.4391	65.2821	59.2617	71.9269		74.1118	83.3171	73.2909	79.0514	69.0729	66.9698	74.4132	73.851		45.7585	53.4225	46.0486	49.2805	44.6547	52.4756	53.2509		49.4707	46.253	57.4704	55.6714	53.9572	55.5893	48.3367	51.3434
Figure3j
	WT-shN	GPR174-/Y-shN	WT-shAreg	GPR174-/Y-shAreg
CD31(%)	4.151	5.38657	3.40129	4.00357
	5.44314	5.78743	3.37686	3.38129
	4.81757	4.87729	2.64571	3.16929
	4.71925	5.9115	2.77712	3.45075
	4.57786	5.88843	3.41786	3.632
	5.02257	5.58	3.11186	3.056
Figure3l
	WT-shN	GPR174-/Y-shN	WT-shAreg	GPR174-/Y-shAreg
α-SMA(μm)	146.173	164.955	119.411	132.826
	139.294	139.088	137.266	117.924
	145.62	162.695	133.52	132.742
	136.301	150.989	125.046	128.226
	140.429	154.211	126.636	128.686
	138.586	161.007	131.843	129.075

## Sheet: Figure4
Figure4a
	Rag1-/--PBS	Rag1-/--TregWT	Rag1-/--TregGPR174+/-
CD31+ki67+/CD31+(%)	6.01806	6.75453	10.2867
	6.44967	10.7556	14.9815
	5.05142	7.94244	9.27594
	4.76845	7.46696	12.337
	6.55178	9.98997	9.52269
	8.8106	10.2707	11.6893
		9.1484	13.1481
Figure4b
	Rag1-/--PBS	Rag1-/--TregWT	Rag1-/--TregGPR174+/-
CD31+Tunel+/CD31+(%)	14.2797	10.7332	8.9632
	15.009	11.7145	7.88004
	13.2628	12.4275	8.04481
	9.79837	8.98178	4.0039
	11.5624	9.50754	7.77409
	13.8214	8.76771	9.06168
		9.615	6.35297
Figure4c
	WT-shN	GPR174-/Y-shN	WT-shAreg	GPR174-/Y-shAreg
CD31+ki67+/CD31+(%)	13.9934	20.6416	11.553	8.96583
	15.3702	25.8528	10.8493	9.03947
	18.4684	16.1358	6.77453	10.6665
	17.2909	22.2524	12.1193	13.945
	16.4759	20.424	9.73799	13.054
	15.4821	18.9805	13.9115	12.1938
		16.9777		11.7381
Figure4d
	WT-shN	GPR174-/Y-shN	WT-shAreg	GPR174-/Y-shAreg
CD31+Tunel+/CD31+(%)	8.16672	3.74004	9.36338	13.1725
	7.01426	4.6693	10.0369	12.9424
	9.5764	6.29546	12.9081	8.15278
	6.59757	5.52839	15.3245	9.64317
	11.5885	7.85358	11.154	10.2771
	7.07671	4.02826	11.1706	11.4346
		3.20208		7.79095
Figure4e
	control	AREG			control	AREG
branch points	25	57		total tube length (um/field)	3561	5849
	37	64			4829	5362
	28	55			3984	4938
	34	36			4637	4883
	41	43			4439	6282
	36	39			5203	5948

## Sheet: Figure5
Figure 5b
	WT	GPR174-/Y			WT	GPR174-/Y			WT	GPR174-/Y			WT	GPR174-/Y			WT	GPR174-/Y
All leukocytes(x103 cells/mg)	34.3822	13.7164		Neutrophils(x103 cells/mg)	0.271619	0.377201		All macropahges(x103 cells/mg)	9.33729	11.4602		Ly6Clow macrophages(x103 cells/mg)	7.38463	11.2087		Ly6Chigh macrophages(x103 cells/mg)	1.95267	0.251552
	14.7174	14.6733			1.60419	1.07409			10.3647	8.73107			8.33217	8.19844			2.03251	0.532632
	26.67	14.306			1.13614	0.52789			8.54144	11.8693			6.81664	11.1161			1.7248	0.753261
	15.2834	14.1462			0.599109	0.789359			9.62526	9.79562			8.50072	9.1492			1.12454	0.646411
	14.7969	15.0206			0.679177	0.830639			9.47563	10.841			8.17528	10.2644			1.30035	0.576613
	16.2785	18.5018			0.511146	1.11011			10.0252	10.9791			8.15577	10.3829			1.86946	0.596201
	12.2638	14.0913			1.26317	0.887753			8.7141	9.53971			6.95053	9.05497			1.76357	0.484741
		15.7058				0.336104				9.05027				8.44228				0.607991
Figure5d
Pro-inflammatory factors						Anti-inflammatory factors							Figure 5e
	control		AREG mAb				control		AREG mAb					vehicle		Gefitinib				vehicle		Gefitinib
	TregWT-BMDMs	TregGPR174-/Y-BMDMs	TregWT-BMDMs	TregGPR174-/Y-BMDMs			TregWT-BMDMs	TregGPR174-/Y-BMDMs	TregWT-BMDMs	TregGPR174-/Y-BMDMs			pg/mL	control	AREG	control	AREG		pg/mL	control	AREG	control	AREG
IL-1α	1.59566	0.0517427	1.72777	1.59797		TGF-β	1.49204	2.07098	1.48587	1.78554			TGF-β1	178.456	689.091	55.7446	238.963		VEGF	111.579	384.737	108.421	168.421
	0.9225	0.053011	1.95153	1.87156			0.955897	2.5013	0.835717	0.569582				168.842	906.804	266.672	228.784			48.9474	388.421	3.15789	207.895
	0.977878	0.0446057	1.9055	2.32638			0.933438	2.42992	0.934291	1.44572				285.333	858.738	59.7031	229.915			156.316	198.421	177.368	127.895
	0.503962	0.0659139	2.60471	1.21014			0.618621	2.24157	1.3576	1.22485				174.497	739.985	220.867	332.268			148.947	386.316	182.105	242.105
														59.7031	398.43	61.3995	160.925			107.895	365.789	112.632	143.684
IL-1β	1.71898	0.118414	1.85929	1.2275		VEGFα	1.19202	2.76269	1.51578	1.37726				58.0066	507.57	72.7093	96.4598			47.8947	435.263	32.6316	204.737
	0.738851	0.0596724	1.70632	0.826952			0.597553	2.59423	1.1674	1.84966				173.366	235.57	124.734	215.778			48.4211	384.737	68.4211	167.895
	0.670072	0.104252	1.6446	0.881148			0.655554	4.01292	1.54136	0.805841				271.196	687.96	60.2685	284.202			64.2105	247.895	117.895	287.368
	0.872095	0.0927506	2.97038	2.11564			1.55488	4.74773	2.40123	1.58344
IL-6	0.960596	1.84574	2.78904	2.86304		Arg1	1.68686	3.79311	0.750199	0.91587
	0.744429	1.2846	2.39516	1.4458			0.982493	3.4082	1.59947	0.755748
	0.673708	1.4276	2.68379	2.93606			0.683614	4.04781	0.784812	0.837761
	1.62127	1.78566	4.2971	2.55257			0.647031	4.76419	1.78089	0.458591
IL-12A	1.47571	1.17285	1.07793	1.07679		Mgl1	1.16274	2.77662	0.81666	1.06196
	0.834207	0.958808	0.534704	0.379722			0.707833	2.23691	0.975194	0.784794
	0.861057	0.792025	1.04619	0.412262			0.838784	2.4647	1.57548	0.716242
	0.82903	1.35439	1.41643	0.818497			1.29064	3.18813	1.05752	1.54317
IL-23A	1.23187	1.68458	1.53469	2.03032		Mgl2	1.30119	3.5226	1.39329	2.46386
	0.885647	1.28192	1.20873	0.957256			0.545528	2.8779	0.421044	0.988466
	0.807257	1.22564	2.68608	2.99763			0.715493	2.29499	1.50891	1.06799
	1.07522	1.50606	3.07632	1.67814			1.43779	2.39768	1.21753	1.8683
TNF-α	1.16033	0.0914795	2.5072	2.36547		IL-10	1.35536	1.25912	1.65255	0.97393
	1.02027	0.105971	4.08168	2.29619			1.1108	0.99457	0.997501	0.858705
	0.988365	0.137374	4.78841	3.4566			0.76955	0.81372	1.05764	1.04552
	0.831034	0.121112	2.93594	4.61052			0.764283	1.26691	1.71131	1.57912
Cxcl1	1.27437	0.0042566	1.59413	1.9845		Cxcr4	1.45039	3.66794	1.25359	1.33825
	0.971291	0.00200502	1.91165	1.01324			1.07775	4.33032	0.548169	1.05042
	0.936824	0.0020956	2.11751	1.40083			0.940394	4.16293	1.33321	1.12384
	0.817517	0.0025205	1.91905	1.26524			0.531462	4.13182	1.31787	2.14589
Cxcl2	1.42767	0.012705	1.38247	1.63477		Pdgfb	1.2605	1.98057	2.43234	2.50277
	0.979953	0.010255	1.76288	0.640894			0.747324	2.24141	1.36874	0.927123
	0.884424	0.0107649	1.8071	0.866375			0.685223	1.42809	2.6038	1.33318
	0.707955	0.012419	3.02068	1.25175			1.30695	1.94994	2.64017	2.36616
Cxcl10	1.10728	0.0218348	2.24893	2.94689		Nrp1	1.33575	2.23635	1.70173	1.18909
	1.10801	0.0245735	3.41059	1.8637			0.854374	1.8231	1.53995	1.36682
	1.11327	0.0179333	3.44671	2.66149			0.760518	1.86664	0.877166	1.46003
	0.671453	0.0203856	4.24441	2.1917			1.04936	2.29107	1.61297	1.61391
NOS2	1.61865	0.121368	1.047	1.20888		MRC1	1.83618	2.06007	0.726134	1.4422
	1.02033	0.0900924	1.24322	0.826137			1.14477	2.06547	1.01059	0.609385
	0.812647	0.0948223	1.82288	1.00924			0.622905	2.41213	1.27711	1.21715
	0.548377	0.129462	1.98178	1.56514			0.396149	2.35813	1.99694	0.7129
TLR2	1.27915	0.802212	1.74505	1.61617		YM1	1.22491	2.10264	1.17793	1.98643
	0.935992	0.539063	1.4519	0.877239			0.858423	1.7518	1.16186	0.72457
	0.773485	0.73509	0.978154	1.85957			0.79073	2.02738	1.68614	1.14027
	1.01138	0.78114	1.28858	1.39115			1.12594	1.51275	1.61061	1.8868
TLR4	1.20331	1.92445	1.87727	2.7214		CD36	1.54595	3.66762	0.791965	1.36297
	0.721506	1.30431	1.66466	1.78359			1.03011	4.77349	1.0345	1.24305
	0.764517	1.66341	2.14288	3.44241			0.845685	5.17492	1.20778	1.42089
	1.31066	1.53037	2.09745	2.62387			0.578255	4.51467	0.773583	1.22214
TLR9	0.665761	1.31386	1.34171	2.06118		Fizz	1.27699	3.56767	0.978161	1.30751
	1.17217	0.983707	1.01686	1.18917			0.538797	2.43255	0.688073	0.834052
	0.890856	1.16367	1.54876	2.57987			0.582876	2.26385	1.24294	0.942565
	1.27122	1.14967	2.23986	2.01099			1.60134	2.46729	1.06354	1.0108
MMP3	2.22115	0.291149	1.97314	1.32534		MSR1	1.58663	0.778846	1.13438	1.14887
	0.766993	0.13563	1.48564	1.0617			0.957496	0.82939	0.801078	0.850117
	0.739652	0.246303	2.17353	1.25937			0.965111	0.874535	0.48294	0.915492
	0.95592	0.163266	2.04071	1.07029			0.490759	0.816334	0.604204	0.931899
MMP9	0.92898	2.4023	2.56618	4.03279
	0.571092	1.82132	1.63598	1.76378
	0.599807	2.06431	2.80967	5.1869
	1.90012	2.33073	4.59445	4.23283
Fas	1.51317	1.37592	1.46801	2.2502
	0.53329	1.05913	1.37714	1.21462
	0.616983	1.16022	1.50183	2.68857
	1.33655	1.34659	2.82512	1.98008

## Sheet: Figure6
Figure 6b
	control		ischemia
Egr1	TregWT	TregGPR174-/Y	TregWT	TregGPR174-/Y
	0.976213	0.895511	1.83069	3.06073
	1.11956	0.541971	2.54725	2.47055
	1.17908	0.821208	1.46317	2.12875
	0.967556	0.387786	1.84802	3.44128
	0.7576	0.531528	1.68604	2.24929
Figure 6d
	TregWT	TregGPR174-/Y
Nuclear/cytoplasmic fluorescence ratio	0.701555	1.20036
	0.452601	1.74696
	0.554759	1.06133
	0.855881	1.30158
	0.624645	1.59269
Figure 6e
shN	+	+	-	-	+	+	-	-
shEgr1	-	-	+	+	-	-	+	+
Sham lysate	+	+	+	+	-	-	-	-
ischemic lysate	-	-	-	-	+	+	+	+
	TregWT	TregGPR174-/Y	TregWT	TregGPR174-/Y	TregWT	TregGPR174-/Y	TregWT	TregGPR174-/Y
	1.35222	1.16765	0.560012	0.883468	2.16783	3.7473	1.53601	1.79992
	0.954794	1.14025	1.16415	1.16649	2.05322	3.12442	1.48252	1.39281
	0.920948	1.09746	0.929552	0.781479	2.15026	3.03793	1.12931	1.50638
	0.772037	0.627783	0.715694	1.01987	1.6857	2.82563	1.43422	1.53533

## Sheet: Figure7
Figure 7c
	IgG	Egr1
	1.27168	4.26505
	0.594246	6.23552
	0.759232	3.53002
	0.734773	4.37895
	1.03778	3.9738
	1.60229	7.96384
Figure 7d
	IgG			Egr1
	control	18:0LysoPS		control	18:0LysoPS
	NC	pcDNA	GPR174	NC	pcDNA	GPR174
	1.56122	0.181656	2.74379	4.94597	12.2481	2.10855
	0.489683	1.02354	0.497237	3.60867	13.4197	2.21291
	0.949101	1.12517	0.877966	7.27128	10.8888	1.52037
Figure 7f
	WT	Mut	Mut1	Mut2	Mut3
	0.965294	0.0822516	0.264688	0.689271	0.34583
	0.789965	0.211972	0.253792	1.05635	0.239149
	1.24474	0.127011	0.354035	1.10275	0.364396
Figure 7g
	pGL4.10-Areg				pGL4.10-Areg-mut1
	18:0LysoPS				18:0LysoPS
	pcDNA	H 89	GPR174	GPR174+H 89	pcDNA	H 89	GPR174	GPR174+H 89
	1.07024	4.36669	0.359308	3.55147	1.1902	1.21108	1.11465	1.07479
	0.997409	4.88351	0.386645	4.11511	1.28217	1.38437	1.13489	1.15084
	0.932354	3.90547	0.281445	3.49059	1.06167	1.08904	1.15283	1.06469

## Sheet: Su-Figure1
Supplementary Fig. 1a
Supplementary Fig. 1d
	WT	GPR174-/Y
CD31(%)	1.88233	1.743
	2.16783	2.157
	1.861	2.02
	1.59333	1.9175
	1.77517	1.64217
Supplementary Fig. 1f
	WT	GPR174-/Y
α-SMA(μm)	58.28	74.1511
	62.8623	69.1734
	74.0914	63.1366
	66.6509	67.5904
	74.0442	68.9651

## Sheet: Su-Figure2
Supplementary Fig. 2c
	Rag1-/--PBS	Rag1-/--TregWT	Rag1-/--TregGPR174+/-
Number of Tregs per photograph	0	18.7	17.9
	0	22.3	21.8
	0	17.3	24.9
	0	15	15.5
	0	18.2	18.8
	0	19.4	16.6

## Sheet: Su-Figure3
Supplementary Fig. 3a
	18:00:00		22:06:00
	Control	Ischemia	Control	Ischemia
LysoPS intensity	0.091937	4.1531	0.139297	1.99613
	0.093869	1.76538	0.870477	1.88432
	0.428621	0.863199	1.22023	0.810386
	0.368025	0.581756	1.25897	0.884601
	0.029221	0.361235	0.835496	0.761822
Supplementary Fig. 3b
	Sham	HLI
CCL21 (ng/mL)	0.64079	1.06245
	0.770259	0.803089
	0.853082	0.968023
	0.902363	0.609598
	1.00926	0.871883
	0.758438	0.962397
	0.913686	0.807861
	0.485969	0.831575
	0.973293	1.21927

[truncated: 9 more sheets: Su-Figure5, Su-Figure6, Su-Figure7, Su-Figure8, Su-Figure9, Su-Figure10, Su-Figure11, Su-Figure12, Su-Figure13]
